# Supplementary material for: Two Novel Semisynthetic Lipoglycopeptides Active against Staphylococcus aureus Biofilms and Cells in Late Stationary Growth Phase
Source: Pharmaceuticals (Basel). 2021 Nov 19;14(11):1182. doi: 10.3390/ph14111182 (PMC8619453; doi:10.3390/ph14111182)
Supplement: Supplementary file 1 [file pharmaceuticals-14-01182-s001.zip › Table_S1.xlsx]

## Sheet: Sheet1
						MIC (µg/ml)
					Strain	VAN	TEI	MA79	ERJ390
				WT	8325	1	2	0.5	0.25
			Resistance Selection Experiment	Without Preincubation with 0.5 MIC VAN	8325-VAN1	4	4	0.5	0.25
					8325-VAN2	4	8	0.5	0.25
					8325-VAN3	4	8	0.5	0.25
				With Preincubation with 0.5 MIC VAN	8325-VAN4	4	4	0.5	0.25
					8325-VAN5	4	8	0.5	0.25
					8325-VAN6	4	4	0.5	0.25
				Without Preincubation with 0.5 MIC TEI	8325-TEI1	2	4	0.5	0.25
					8325-TEI2	2	8	0.5	0.25
					8325-TEI3	4	8	0.5	0.25
				With Preincubation with 0.5 MIC TEI	8325-TEI4	4	8	0.5	0.25
					8325-TEI5	2	8	0.5	0.25
					8325-TEI6	4	4	0.5	0.25
				WT	Newman	0.5	0.25	0.5	0.25
			Resistance Selection Experiment	Without Preincubation with 0.5 MIC VAN	Newman-VAN1	4	8	0.5	0.25
					Newman-VAN2	4	8	0.5	0.25
					Newman-VAN3	4	4	0.5	0.25
				With Preincubation with 0.5 MIC VAN	Newman-VAN4	4	2	0.5	0.25
					Newman-VAN5	4	8	0.5	0.25
					Newman-VAN6	4	4	0.5	0.25
				Without Preincubation with 0.5 MIC TEI	Newman-TEI1	4	4	0.5	0.25
					Newman-TEI2	4	4	0.5	0.25
					Newman-TEI3	4	8	0.5	0.25
				With Preincubation with 0.5 MIC TEI	Newman-TEI4	4	8	0.5	0.25
					Newman-TEI5	2	8	0.5	0.25
					Newman-TEI6	4	8	0.5	0.25
				WT	Mu50	4	4	0.5	0.25
			Resistance Selection Experiment	Without Preincubation with 0.5 MIC TEI	Mu50-TEI1	4	8	0.5	0.25
					Mu50-TEI2	4	8	0.5	0.25
					Mu50-TEI3	4	4	0.5	0.25
					Mu50-TEI4	4	4	0.5	0.25
					Mu50-TEI5	4	4	0.5	0.25
				With Preincubation with 0.5 MIC TEI	Mu50-TEI6	4	8	0.5	0.25
					Mu50-TEI7	4	8	0.5	0.25
					Mu50-TEI8	4	8	0.5	0.25
					Mu50-TEI9	4	4	0.5	0.25
					Mu50-TEI10	4	4	0.5	0.25
